# Supplementary material for: Plasma cannabinoid concentrations and transference during long-term industrial hemp administration in cattle
Source: J Anim Sci. 2025 Dec 8;103:skaf418. doi: 10.1093/jas/skaf418 (PMC12770982; doi:10.1093/jas/skaf418)
Supplement: skaf418_Supplementary_Data [file skaf418_supplementary_data.zip]

Archive with 2 entries (2 files):
- Long term hemp PK_Suppl cover and fig.docx
- Long term hemp PK_Suppl_revised.xlsx
