# Supplementary material for: Plasma cannabinoid concentrations and transference during long-term industrial hemp administration in cattle
Source: J Anim Sci. 2025 Dec 8;103:skaf418. doi: 10.1093/jas/skaf418 (PMC12770982; doi:10.1093/jas/skaf418)
Supplement: skaf418_Supplementary_Data [file skaf418_supplementary_data.zip › Long term hemp PK_Suppl_revised.xlsx]

## Sheet: Table S1
Supplemental table S1. Mean measured concentration, relative standard deviation (RSD), and accuracy of UPLC-MS/MS quality control samples in bovine plasma.
	Quality control concentration
	0.95 ng/mL			4.75 ng/mL			47.5 ng/mL			95 ng/mL
	Mean	RSD	Accuracy	Mean	RSD	Accuracy	Mean	RSD	Accuracy	Mean	RSD	Accuracy
Cannabinoid	ng/mL	%	%	ng/mL	%	%	ng/mL	%	%	ng/mL	%	%
THC-acid-glu	1	11	103	5.1	13	108	50.6	9	106	100.8	9	106
CBD-7-acid	1.2	31	121	4.9	13	103	48.5	15	102	83	15	87
CBD-6-OH	0.9	31	94	4.8	13	101	49.2	10	104	87.1	15	92
CBD-7-OH	0.7	16	72	4.8	12	101	48.8	13	103	91.7	17	96
CBDVA	1	32	105	4.9	10	102	52	12	110	94.9	16	100
THC-11-OH	0.9	11	93	5	8	105	50.2	8	106	92.6	7	98
THC-acid	0.7	42	69	5.1	8	107	50.6	8	106	96.2	7	101
THCVA	0.9	16	98	5.4	25	113	51.2	17	108	94	15	99
CBDV	0.9	12	95	4.8	19	100	48.3	6	102	95.6	17	101
CBDA	0.9	16	98	4.8	11	102	47.3	10	100	100.1	6	105
CBGA	0.8	22	84	4.9	8	103	47.7	8	100	95.7	9	101
THCV	0.9	6	95	4.8	12	102	47.3	7	100	95.3	8	100
CBG	1	21	109	5	11	105	48.8	2	103	102.1	6	107
CBD	0.9	13	95	4.8	7	102	47.8	6	101	101.2	6	107
CBN	0.9	5	96	5.2	17	110	47.2	4	99	97.5	4	103
9-THC	0.9	10	94	5	8	104	47.1	7	99	98.9	7	104
8-THC	0.9	10	97	5	7	105	47.2	7	99	96	10	101
CBL	0.9	11	91	4.8	11	101	47.7	8	100	93.5	10	98
CBC	0.8	11	89	5	9	104	48.1	8	101	98.7	10	104
THCA	0.9	12	91	4.9	5	104	46.8	2	98	102.1	12	107
CBCA	0.9	16	97	4.6	21	97	46.2	7	97	96.7	9	102
CBLA	1	11	102	4.9	23	102	47	6	99	99.5	10	105
THCP	0.9	6	95	4.8	5	102	46.6	7	98	92.3	15	97

## Sheet: Table S2
Supplemental table S2. Plasma cannabinoid concentrations (median; 95% CI1) in Holstein steers administered alfalfa pellet placebo (PLBO) or chlortetracycline (CTC; 1.1 mg/kg/d) once daily for 63 days. ND: not detected.
	Cannabinoid	Day 14	Day 21	Day 28	Day 35	Day 42	Day 49	Day 56	Day 63	Day 70	Day 77	LLOQ, ng/mL
PLBO	CBD-7-acid	0	1.3	1.2	1.4	1.8	3.9	2.4	1.4	0	1.5	1
		(0, 56.9)	(0, 30.7)	(0, 8.72)	(0, 3.29)	(0, 9.50)	(0, 8.63)	(0, 9.81)	(0, 6.51)	(0, 5.66)	(0, 4.31)
	CBDA	ND	ND	ND	ND	ND	ND	114	ND	ND	ND	2.5
		ND	ND	ND	ND	ND	ND	(0, 534)	ND	ND	ND
CTC	CBD-7-acid	0	1.4	ND	ND	2.5	0	0	1.2	0	1.2	1
		(0, 1.94)	(0. 7.01)	ND	ND	(0, 10.5)	(0, 1.06)	(0, 4.24)	(0, 4.02)	(0, 5.48)	(0, 3.42)
	CBDA	ND	ND	ND	ND	ND	ND	0	0	ND	ND	2.5
		ND	ND	ND	ND	ND	ND	(0, 334)	(0, 113)	ND	ND
	9-THC	ND	ND	ND	ND	ND	ND	ND	ND	0	ND	1
		ND	ND	ND	ND	ND	ND	ND	ND	(0, 2.30)	ND
	THCA	ND	ND	ND	ND	ND	ND	ND	ND	0	ND	1
		ND	ND	ND	ND	ND	ND	ND	ND	(0, 51.4)	ND
1 Lower bounds of confidence intervals less than zero were recorded as zero

## Sheet: Tables S3-S4
Supplemental table S3. Plasma cannabinoid concentrations in Holstein steers receiving COMBO (IH 5.5 mg/kg CBDA + CTC 1.1 mg/kg/d) treatment once daily for 63 days. ND: not detected
ID	Trt	Day	CBD-7-acid	CBDVA	THCVA	CBDA	CBGA	THCV	CBD	THCA	CBCA	CBLA
4	COMBO	-7	ND	ND	ND	ND	ND	ND	ND	ND	ND	ND
10	COMBO	-7	ND	ND	ND	ND	ND	ND	ND	ND	ND	ND
11	COMBO	-7	ND	ND	ND	ND	ND	ND	ND	ND	ND	ND
4	COMBO	0	ND	ND	ND	ND	ND	ND	ND	ND	ND	ND
10	COMBO	0	ND	ND	ND	ND	ND	ND	ND	ND	ND	ND
11	COMBO	0	ND	ND	ND	ND	ND	ND	ND	ND	ND	ND
4	COMBO	7	492.1	5.1	ND	158	ND	ND	1.1	8.5	4.4	3.3
10	COMBO	7	357.5	ND	ND	71	ND	ND	1	5.7	3	ND
11	COMBO	7	391.9	3.3	ND	140	ND	ND	1.3	5.6	2.9	ND
4	COMBO	14	557.9	3.8	ND	141	ND	ND	1.5	9.8	4.5	3.1
10	COMBO	14	411.3	2.5	ND	122	ND	1.1	ND	7.2	2.6	ND
11	COMBO	14	666	4.6	ND	167	ND	2	ND	9.2	5.6	3.2
4	COMBO	21	769.8	5.5	ND	189	ND	1.9	ND	8.9	3.8	2.7
10	COMBO	21	482.5	ND	ND	73	ND	ND	ND	5.2	3	ND
11	COMBO	21	882.7	3.1	ND	146	ND	1.6	ND	5.6	4.7	2.9
4	COMBO	28	435.5	4.4	ND	54	ND	ND	ND	6	3.1	<LLOQ
10	COMBO	28	284.3	ND	ND	35	ND	ND	ND	4.5	2.6	ND
11	COMBO	28	476.1	ND	ND	43	ND	ND	ND	3.2	<LLOQ	ND
4	COMBO	35	379.6	4.9	ND	60	ND	ND	<LLOQ	6.2	3.4	<LLOQ
10	COMBO	35	465.6	3.2	ND	78	ND	ND	ND	7.8	5	3.1
11	COMBO	35	1088.8	5.3	ND	80	ND	ND	ND	6.3	4.3	2.6
4	COMBO	42	661.3	5.4	<LLOQ	92	ND	ND	ND	5.7	4	ND
10	COMBO	42	464	2.6	ND	69	ND	ND	ND	3.5	2.9	ND
11	COMBO	42	1090.4	4.8	ND	96	ND	ND	ND	4.3	2.9	ND
4	COMBO	49	683.2	4.4	ND	107	ND	ND	1	6.7	3.6	2.7
10	COMBO	49	383.3	ND	ND	65	ND	ND	1.1	5.1	2.6	ND
11	COMBO	49	713.8	3.2	ND	80	ND	ND	1.4	3.5	3.1	ND
4	COMBO	56	902.3	6.7	ND	ND	ND	ND	1.9	12.7	6.4	4.8
10	COMBO	56	604.1	3.9	ND	211	ND	ND	1.3	9.6	5.1	3.8
11	COMBO	56	1179.6	3.9	ND	155	ND	ND	1.4	6.4	4.1	ND
4	COMBO	63	994.8	6.4	ND	ND	ND	ND	<LLOQ	5.2	ND	ND
10	COMBO	63	771.1	3.1	ND	44	ND	ND	1.1	3.8	<LLOQ	ND
11	COMBO	63	1634	6.6	3	90	ND	ND	1.3	4.8	2.6	ND
4	COMBO	70	439.9	ND	ND	ND	ND	ND	ND	ND	ND	ND
10	COMBO	70	542.5	ND	ND	ND	ND	ND	ND	ND	ND	ND
11	COMBO	70	1171.4	ND	ND	ND	ND	ND	ND	ND	ND	ND
4	COMBO	77	170.9	ND	ND	ND	ND	ND	ND	ND	ND	ND
10	COMBO	77	44.9	ND	ND	ND	ND	ND	ND	ND	ND	ND
11	COMBO	77	156.8	ND	ND	ND	ND	ND	ND	ND	ND	ND
Supplemental table S4. Plasma cannabinoid concentrations in Holstein steers receiving IH (5.5 mg/kg/d CBDA) or treatment once daily for 63 days. ND: not detected
ID	Trt	Day	CBD-7-acid	CBDVA	THCVA	CBDA	CBGA	THCV	CBD	THCA	CBCA	CBLA
2	HEMP	-7	ND	ND	ND	ND	ND	ND	ND	ND	ND	ND
8	HEMP	-7	ND	ND	ND	ND	ND	ND	ND	ND	ND	ND
9	HEMP	-7	ND	<LLOQ	ND	ND	ND	ND	ND	ND	ND	ND
2	HEMP	0	ND	ND	ND	ND	ND	ND	ND	ND	ND	ND
8	HEMP	0	ND	ND	ND	ND	ND	ND	ND	ND	ND	ND
9	HEMP	0	ND	ND	ND	ND	ND	ND	ND	ND	ND	ND
2	HEMP	7	233.1	5.7	ND	200	ND	ND	1.2	9.3	3.6	2.8
8	HEMP	7	286.6	2.6	ND	92	ND	ND	1	6.5	2.6	ND
9	HEMP	7	337.8	2.7	ND	77	ND	ND	<LLOQ	4.9	<LLOQ	ND
2	HEMP	14	293.4	5.2	ND	211	ND	ND	1.1	9.9	3.5	ND
8	HEMP	14	370.3	3.6	ND	131	ND	1.1	ND	8	<LLOQ	ND
9	HEMP	14	499.1	ND	ND	75	ND	<LLOQ	ND	5.4	<LLOQ	ND
2	HEMP	21	372.4	5.6	ND	230	ND	1.5	ND	7.8	5.4	3
8	HEMP	21	523	3.2	ND	154	ND	1.4	ND	6.8	3.1	ND
9	HEMP	21	703.2	2.5	ND	126	ND	1.4	ND	6.4	5.6	4.1
2	HEMP	28	253.1	3.1	ND	63	ND	ND	ND	4.5	3	<LLOQ
8	HEMP	28	296.9	2.8	ND	53	ND	ND	ND	5.2	ND	ND
9	HEMP	28	418.9	ND	ND	46	ND	ND	ND	4.3	3.3	ND
2	HEMP	35	241.3	6.3	ND	143	ND	ND	<LLOQ	7.9	3.2	<LLOQ
8	HEMP	35	304.3	4.9	ND	123	ND	ND	<LLOQ	7.9	4	2.7
9	HEMP	35	379.7	3	ND	78	ND	ND	ND	6.4	3.4	<LLOQ
2	HEMP	42	506.1	5.8	ND	106	ND	ND	ND	7.4	3.2	ND
8	HEMP	42	629.6	3.5	ND	62	ND	ND	ND	4	<LLOQ	ND
9	HEMP	42	768.6	3.2	ND	83	ND	ND	ND	5.5	2.6	ND
2	HEMP	49	500.6	4.1	<LLOQ	81	ND	ND	ND	4.4	2.5	<LLOQ
8	HEMP	49	395.7	<LLOQ	ND	70	ND	ND	<LLOQ	4.5	2.6	ND
9	HEMP	49	476.8	ND	ND	58	ND	ND	ND	4.3	<LLOQ	ND
2	HEMP	56	367.2	6.3	2.6	ND	2.5	ND	1.9	11.3	6.2	4.4
8	HEMP	56	656.6	2.6	ND	202	ND	ND	1	7.1	4.4	3.3
9	HEMP	56	778.3	4.1	ND	113	ND	ND	1.4	7.1	4	3.4
2	HEMP	63	323.3	5.6	2.6	85	ND	ND	<LLOQ	6.8	2.5	ND
8	HEMP	63	866.3	4.3	ND	52	ND	ND	<LLOQ	6	<LLOQ	ND
9	HEMP	63	1179.5	3.1	ND	40	ND	ND	<LLOQ	3.9	<LLOQ	ND
2	HEMP	70	176.9	ND	ND	ND	ND	ND	ND	ND	ND	ND
8	HEMP	70	601.1	ND	ND	ND	ND	ND	ND	ND	ND	ND
9	HEMP	70	829	ND	ND	ND	ND	ND	ND	ND	ND	ND
2	HEMP	77	38	ND	ND	ND	ND	ND	ND	ND	ND	ND
8	HEMP	77	40.6	ND	ND	ND	ND	ND	ND	ND	ND	ND
9	HEMP	77	79.4	ND	ND	ND	ND	ND	ND	ND	ND	ND

## Sheet: Tables S5-S6
Supplemental table S5. Plasma cannabinoid concentrations (ng/mL) in Holstein steers chlortetracycline (1.1 mg/kg/d) once daily for 63 days
ID	Trt	Day	CBD-7-acid	CBDA	9-THC	THCA
3	CTC	-7	ND	ND	ND	ND
5	CTC	-7	ND	ND	ND	ND
12	CTC	-7	ND	ND	ND	ND
3	CTC	0	ND	ND	ND	ND
5	CTC	0	ND	ND	ND	ND
12	CTC	0	ND	ND	ND	ND
3	CTC	7	ND	ND	ND	ND
5	CTC	7	ND	ND	ND	ND
12	CTC	7	ND	ND	ND	ND
3	CTC	14	ND	< LLOQ	ND	ND
5	CTC	14	1.1	ND	ND	ND
12	CTC	14	ND	ND	ND	ND
3	CTC	21	ND	ND	ND	ND
5	CTC	21	1.4	ND	ND	ND
12	CTC	21	4.1	ND	ND	ND
3	CTC	28	< LLOQ	ND	ND	ND
5	CTC	28	< LLOQ	ND	ND	ND
12	CTC	28	ND	ND	ND	ND
3	CTC	35	ND	ND	ND	ND
5	CTC	35	ND	ND	ND	ND
12	CTC	35	< LLOQ	ND	ND	ND
3	CTC	42	6.8	< LLOQ	ND	ND
5	CTC	42	1.6	ND	ND	ND
12	CTC	42	2.5	ND	ND	ND
3	CTC	49	< LLOQ	ND	ND	ND
5	CTC	49	ND	ND	ND	ND
12	CTC	49	ND	ND	ND	ND
3	CTC	56	ND	189	ND	ND
5	CTC	56	2.4	ND	ND	ND
12	CTC	56	ND	ND	ND	ND
3	CTC	63	1.2	64	ND	ND
5	CTC	63	2.3	ND	ND	ND
12	CTC	63	ND	ND	ND	ND
3	CTC	70	ND	ND	ND	ND
5	CTC	70	3.1	ND	1.3	29.1
12	CTC	70	ND	ND	ND	ND
3	CTC	77	1.9	ND	ND	ND
5	CTC	77	1.2	ND	ND	ND
12	CTC	77	ND	ND	ND	ND
Supplemental table S6. Plasma cannabinoid concentrations (ng/mL) in Holstein steers receiving placebo (alfalfa pellets) once daily for 63 days
ID	Trt	Day	CBD-7-acid	CBDA
1	PLBO	-7	ND	ND
6	PLBO	-7	ND	ND
7	PLBO	-7	ND	ND
1	PLBO	0	ND	ND
6	PLBO	0	ND	ND
7	PLBO	0	ND	ND
1	PLBO	7	ND	ND
6	PLBO	7	ND	ND
7	PLBO	7	ND	ND
1	PLBO	14	32.2	< LLOQ
6	PLBO	14	ND	ND
7	PLBO	14	ND	ND
1	PLBO	21	17.6	ND
6	PLBO	21	1.3	ND
7	PLBO	21	ND	ND
1	PLBO	28	5.1	ND
6	PLBO	28	1.2	ND
7	PLBO	28	ND	ND
1	PLBO	35	1.7	ND
6	PLBO	35	1.4	ND
7	PLBO	35	ND	ND
1	PLBO	42	1.8	ND
6	PLBO	42	6	ND
7	PLBO	42	1.2	ND
1	PLBO	49	4.3	ND
6	PLBO	49	3.9	ND
7	PLBO	49	ND	ND
1	PLBO	56	2.4	312
6	PLBO	56	5.7	ND
7	PLBO	56	ND	114
1	PLBO	63	1.4	ND
6	PLBO	63	3.8	ND
7	PLBO	63	ND	ND
1	PLBO	70	ND	ND
6	PLBO	70	3.2	ND
7	PLBO	70	ND	ND
1	PLBO	77	1.5	ND
6	PLBO	77	2.4	ND
7	PLBO	77	ND	ND
